# Supplementary material for: Involvement of abscisic acid-responsive element-binding factors in cassava (Manihot esculenta) dehydration stress response
Source: Sci Rep. 2019 Sep 2;9:12661. doi: 10.1038/s41598-019-49083-3 (PMC6718394; doi:10.1038/s41598-019-49083-3)
Supplement: Supplementary file 2 — Dataset 1 [file 41598_2019_49083_MOESM2_ESM.xlsx]

## Sheet: Table S1
Supplementary Table S1. Genes involved in this study.
Gene	ID
MeABF1	Manes.10G080700.1
MeABF2	Manes.18G037900.2
MeABF3	Manes.05G174500.1
MeABF4	Manes.18G048100.1
MeABF5	Manes.08G024700.1
MeABF6	Manes.11G161300.1
MeABF7	Manes.02G180200.1
MeBADH1	Manes.04G146300.1
MeBADH2	Manes.06G100200.1
MeActin	Manes.12G150500.1
AtABF1	NM_001198254.2
AtABF2	NM_001198228.1
AtABF3	NM_119562.5
AtABF4	NM_001203005.2
At: Arabidopsis thaliana; Me: manihot esculenta.

## Sheet: Table S2
Supplementary Table S2. Putative cis-elements (more than 6 bp in length) identified in MeABFs.
Gene	Element
MeABF 1	A-box, ARE, Box 4, CAAT-box, CCAAT-box, CCGTCC-box, G-Box, GAG-motif, HSE, MSA-like, Skn-1_motif, TATA-box, chs-CMA2a, circadian
MeABF 2	A-box, ABRE, ACE, AE-box, AT1-motif, ATCT-motif, ATGCAAAT motif, Box 4, CAAT-box, CAT-box, CCAAT-box, CCGTCC-box, CGTCA-motif, G-Box, GARE-motif, GT1-motif, HSE, MNF1, TATA-box, TATC-box, TC-rich repeats, TGACG-motif , box II, chs-CMA1a, circadian
MeABF 3	5UTR Py-rich stretch, A-box, ABRE, ACE, ARE, AT1-motif, Box 4, CAAT-box, CATT-motif, CCAAT-box, CCGTCC-box, CGTCA-motif, G-Box, HSE, I-box, LTR, P-box, Skn-1_motif, TATA-box, TC-rich repeats, TCA-element, TCT-motif, TGACG-motif, box S, circadian
MeABF 4	ABRE, ACE, ARE, AT-rich element, Box 4, Box I, Box III, Box-W1, CAAT-box, CATT-motif, CCAAT-box, CGTCA-motif, G-Box, GAG-motif, GATA-motif, HSE, LTR, MBS, Skn-1_motif, Sp1, TATA-box, TC-rich repeats, TCA-element, TGA-element, TGACG-motif, W box, circadian
MeABF 5	5UTR Py-rich stretch, ABRE, AE-box, ARE, AT1-motif, ATCT-motif, Box 4, Box I, CAAT-box, CAT-box, G-Box, GA-motif, GARE-motif, GATA-motif, GCN4_motif, P-box, RY-element, Skn-1_motif, TATA-box, TC-rich repeats, TCA-element, TCT-motif, TGA-element
MeABF 6	3-AF1 binding site, 5UTR Py-rich stretch, ABRE, Box 4, Box I, Box-W1, CAAT-box, CAT-box, G-Box, GARE-motif, GCN4_motif, GT1-motif, Gap-box, HD-Zip 1, HD-Zip 2, HSE, I-box, LTR, MBS, Skn-1_motif, Sp1, TATA-box, TC-rich repeats, TCA-element, W box
MeABF 7	ARE, CAAT-box, RY-element, TATA-box, TCA-element, circadian
3-AF1 binding site, light responsive element; 5UTR Py-rich stretch, cis-acting element conferring high transcription levels; A-box, sequence conserved in alpha-amylase promoters; ABRE, cis-acting element involved in the abscisic acid responsiveness; ACE, cis-acting element involved in light responsiveness; AE-box, part of a module for light response; ARE, cis-acting regulatory element essential f…

## Sheet: Table S3
Supplementary Table S3. Expression data for MeABFs under three stress conditions in cassava leaves.
Gene	D(3d)	D(6d)	D(9d)	D(12d)	D(15d)	D(18d)	O(1h)	O(2h)	O(4h)	O(8h)	O(12h)	O(24h)	S(1h)	S(2h)	S(4h)	S(8h)	S(12h)	S(24h)
MeABF1	0.692113	0.809723	0.480243	1.80969	2.35324	0.642999	1.09276	-0.0724939	3.0425	0.0833637	0.889446	1.10669	0.0405198	-0.614818	-0.703086	-0.774957	2.96218	-1.25483
MeABF2	0.530935	2.26983	1.61094	2.41036	3.51139	1.30349	-0.41052	-1.08075	1.87487	-1.38055	1.03378	0.933635	-0.706427	-1.04026	-2.45366	-1.62435	6.65974	-0.137397
MeABF3	1.06035	1.45035	1.87617	2.10014	2.42737	1.39305	0.542636	-0.131494	2.38091	-0.641801	1.70295	1.58264	-1.05827	-1.37021	-2.09021	-1.05298	3.03229	-0.374662
MeABF4	-0.464697	-0.534974	-0.814974	1.65104	2.26146	-0.810819	-0.725709	-1.14556	3.25516	-0.350624	2.29062	-0.0353898	-4.51529	-1.64439	-5.79655	-0.877385	0.623135	-3.12064
MeABF7	0.284922	-0.185182	-0.619143	3.61021	3.67603	2.98173	0.45097	0.511751	2.58506	0.463048	1.39305	1.02993	-0.828277	-3.99939	-0.337651	-2.0783	-4.30018	-5.58761
D, O, and S respectively denote drought, osmotic and salt stress treatments.

## Sheet: Table S4
Supplementary Table S4. The statistical analysis of expression data for MeABFs under three stress conditions in cassava leaves.
Gene	D(3d)	D(6d)	D(9d)	D(12d)	D(15d)	D(18d)	O(1h)	O(2h)	O(4h)	O(8h)	O(12h)	O(24h)	S(1h)	S(2h)	S(4h)	S(8h)	S(12h)	S(24h)
MeABF1	12.9705	72.4701	12.4513	54.0188	12.162	4.11422	7.12705	1.01832	21.0935	1.05042	9.25692	8.11341	1.18907	32.0274	14.4705	55.221	19.2698	32.5365
MeABF2	8.57313	66.8725	19.5586	145.096	23.0301	10.6731	10.7536	20.9903	35.0639	26.8418	19.1226	7.53252	3.56503	4.70682	7.607	6.23734	21.8846	0.847474
MeABF3	25.743	31.6296	21.3896	53.6752	231.337	11.5132	17.381	3.77431	28.1904	13.7234	17.5301	50.3915	20.9622	43.212	54.0248	32.8851	18.2558	10.1791
MeABF4	21.8162	64.236	100.733	21.8982	21.5259	44.1608	15.1398	21.102	31.5104	8.19874	26.7814	0.797784	66.9482	44.3033	68.7084	31.1835	14.3402	61.8373
MeABF7	11.052	8.03211	24.6019	46.2798	27.1462	20.5769	8.46148	24.896	73.0594	33.6043	98.8146	101.465	31.7188	103.045	21.8684	72.7522	60.2642	108.249
T(0.05,4)=2.776. D, O, and S respectively denote drought, osmotic and salt stress treatments.

## Sheet: Table S5
Supplementary Table S5. Number of MeABFs having significantly up or down-regulated expression in response to three stresses in cassava leaves.
Gene		Regulated by drought stress		Regulated by osmotic stress		Regulated by salt stress
		Up	Down	Up	Down	Up	Down
MeABF1	Numbers (points)	2	0	3	0	1	1
	Percentage (%)	33.3333	0	50	0	16.6667	16.6667
MeABF2	Numbers (points)	5	0	2	2	1	3
	Percentage (%)	83.3333	0	33.3333	33.3333	16.6667	50
MeABF3	Numbers (points)	6	0	3	0	1	4
	Percentage (%)	100	0	50	0	16.6667	66.6667
MeABF4	Numbers (points)	2	0	2	1	0	4
	Percentage (%)	33.3333	0	33.3333	16.6667	0	66.6667
MeABF7	Numbers (points)	3	0	3	0	0	4
	Percentage (%)	50	0	50	0	0	66.6667
All genes	Numbers (points)	18	0	13	3	3	16
	Percentage (%)	60	0	43.3333	10	10	53.3333

## Sheet: Table S6
Supplementary Table S6. Expression data for MeABFs under three stress conditions in cassava stems.
Gene	D(3d)	D(6d)	D(9d)	D(12d)	D(15d)	D(18d)	O(1h)	O(2h)	O(4h)	O(8h)	O(12h)	O(24h)	S(1h)	S(2h)	S(4h)	S(8h)	S(12h)	S(24h)
MeABF1	1.00833	1.86708	1.34729	1.54791	1.17816	0.522	2.30958	0.675494	2.96896	0.58443	2.89445	1.92865	3.3077	1.65696	0.282968	1.16093	1.49923	2.2311
MeABF2	-0.746637	0.0168475	-0.218819	-0.6183	-4.0800000	-0.0621446	0.614714	-0.638961	1.72409	-0.712455	1.44042	1.42158	2.20881	-0.722701	-0.556428	-0.162276	2.12673	0.0353374
MeABF3	0.82881	1.67687	1.34273	0.719987	-2.81143	0.197092	2.71948	1.58276	1.16089	0.823501	3.71114	3.05645	5.2718	2.31671	2.02023	1.28009	4.72022	4.45626
MeABF4	-3.66764	-1.516	-0.925234	-0.839481	-2.42356	-1.39139	-0.70539	-0.557641	-0.17487	1.30283	0.971805	-0.36101	2.89899	-0.98368	-2.0886	-3.08424	-0.623507	-0.697771
MeABF7	-1.07945	-0.383848	-0.643848	-0.353363	-1.35784	-0.385082	0.387506	-1.6047	0.343364	1.9582	-0.0271907	0.696912	3.46891	0.852502	0.0486172	-0.983459	0.369593	0.304047
D, O, and S respectively denote drought, osmotic and salt stress treatments.

## Sheet: Table S7
Supplementary Table S7. The statistical analysis of expression data for MeABFs under three stress conditions in cassava stems.
Gene	D(3d)	D(6d)	D(9d)	D(12d)	D(15d)	D(18d)	O(1h)	O(2h)	O(4h)	O(8h)	O(12h)	O(24h)	S(1h)	S(2h)	S(4h)	S(8h)	S(12h)	S(24h)
MeABF1	13.5312	50.1867	29.9468	20.9969	4.12123	22.2331	67.4595	11.3617	20.986	4.84749	237.245	47.575	99.5042	13.4103	21.0542	6.99242	72.8019	18.5452
MeABF2	14.2131	0.430397	13.7354	20.1679	89.805	2.83359	20.1867	11.6122	6.04248	17.6663	8.56475	3.99982	9.68965	7.16266	5.32847	1.9608	56.4326	0.314018
MeABF3	10.1107	126.493	20.9708	7.2174	37.2605	1.07554	110.461	7.55893	3.0662	3.26422	7.22847	8.73046	12.3328	20.1792	52.892	65.8291	10.6213	28.1224
MeABF4	22.5135	16.0285	10.7432	9.39284	18.261	15.4272	40.3232	5.51202	5.20013	4.60527	25.9033	19.2438	17.0151	39.17	65.2159	64.8279	22.2865	17.2459
MeABF7	24.3676	7.10204	12.4082	5.82666	13.541	12.1812	6.39371	13.1922	4.48056	5.38558	0.367125	3.92579	6.75876	7.8415	0.502168	18.2116	9.22928	18.6581
T(0.05,4)=2.776. D, O, and S respectively denote drought, osmotic and salt stress treatments.

## Sheet: Table S8
Supplementary Table S8. Number of MeABFs having significantly up or down-regulated expression in response to three stresses in cassava stems.
Gene		Regulated by drought stress		Regulated by osmotic stress		Regulated by salt stress
		Up	Down	Up	Down	Up	Down
MeABF1	Numbers (points)	5	0	4	0	5	0
	Percentage (%)	83.3333	0	66.6667	0	83.3333	0
MeABF2	Numbers (points)	0	1	3	0	2	0
	Percentage (%)	0	16.6667	50	0	33.3333	0
MeABF3	Numbers (points)	2	1	5	0	6	0
	Percentage (%)	33.3333	16.6667	83.3333	0	100	0
MeABF4	Numbers (points)	0	4	1	0	1	2
	Percentage (%)	0	66.6667	16.6667	0	16.6667	33.3333
MeABF7	Numbers (points)	0	2	1	1	1	0
	Percentage (%)	0	33.3333	16.6667	16.6667	16.6667	0
All genes	Numbers (points)	7	8	14	1	15	2
	Percentage (%)	23.3333	26.6667	46.6667	3.33333	50	6.66667

## Sheet: Table S9
Supplementary Table S9. Expression data for MeABFs under three stress conditions in cassava roots.
Gene	D(3d)	D(6d)	D(9d)	D(12d)	D(15d)	D(18d)	O(1h)	O(2h)	O(4h)	O(8h)	O(12h)	O(24h)	S(1h)	S(2h)	S(4h)	S(8h)	S(12h)	S(24h)
MeABF1	1.07629	0.350021	-0.408131	2.8757	4.36081	7.48006	0.524506	-1.02958	0.280469	0.51903	0.128961	0.909654	-0.372771	-0.400416	-0.880243	0.139438	0.209854	-1.26807
MeABF2	1.60234	0.486586	-1.86388	2.41085	5.03481	6.79519	-2.82253	-3.60917	-1.51529	-1.00507	-1.87638	-1.49503	-3.6373	-4.0973	-5.35896	-4.70347	-3.4043	-4.67605
MeABF3	0.589089	-0.466457	-0.390911	0.526777	2.7795	5.81857	1.18141	0.274718	1.16466	2.04974	0.909744	1.53472	1.89534	1.10066	-0.204571	1.07557	1.62381	-2.63743
MeABF4	-1.50673	0.0668369	-0.788213	4.20641	5.52885	8.95494	-3.25006	-2.88499	-1.7286	-1.26834	-2.20399	-2.80503	-4.3034	-4.71803	-1.61217	-6.77135	-5.89208	-6.99891
MeABF7	1.90393	-0.596065	0.260659	3.26876	4.60633	6.07584	0.85	-0.221731	0.327561	1.87376	-0.341109	-0.280195	0.427191	-1.72	-3.52861	-4.33945	-2.92017	-4.36348
D, O, and S respectively denote drought, osmotic and salt stress treatments.

## Sheet: Table S10
Supplementary Table S10. The statistical analysis of expression data for MeABFs under three stress conditions in cassava roots.
Gene	D(3d)	D(6d)	D(9d)	D(12d)	D(15d)	D(18d)	O(1h)	O(2h)	O(4h)	O(8h)	O(12h)	O(24h)	S(1h)	S(2h)	S(4h)	S(8h)	S(12h)	S(24h)
MeABF1	27.5091	16.8008	10.5189	67.3235	48.3871	175.699	9.73637	14.1913	6.15037	12.9615	2.99066	15.3985	3.29351	10.0139	18.6881	0.940572	1.84862	20.1531
MeABF2	39.6319	18.9077	13.1409	38.5355	43.3697	8.81113	97.1175	150.113	105.239	79.2981	123.027	112.256	7.97582	8.16802	8.46559	8.34364	7.85703	8.33616
MeABF3	13.123	15.3997	9.56669	5.01173	7.07163	173.296	5.11231	0.907136	5.36705	13.5132	3.79656	8.20106	10.6362	20.2615	3.01729	21.1028	11.6036	19.1623
MeABF4	43.8085	5.09445	10.5533	18.4201	14.1308	35.3211	107.443	59.5751	123.371	33.6501	88.8665	151.027	20.9434	21.2403	14.8745	21.9065	21.7368	21.9339
MeABF7	49.5627	5.7741	16.7686	17.9964	37.6608	69.633	11.4715	1.3634	7.22843	75.0947	6.00003	1.34643	5.15871	39.2566	52.7361	55.8078	50.9269	53.7106
T(0.05,4)=2.776. D, O, and S respectively denote drought, osmotic and salt stress treatments.

[truncated: 12 more sheets: Table S11, Table S12, Table S13, Table S14, Table S15, Table S16, Table S17, Table S18, Table S19, Table S20, Table S21, Table S22]
